# Supplementary material for: Genome-wide analysis of the P450 gene family in tea plant (Camellia sinensis) reveals functional diversity in abiotic stress
Source: BMC Genomics. 2023 Sep 11;24:535. doi: 10.1186/s12864-023-09619-4 (PMC10494425; doi:10.1186/s12864-023-09619-4)
Supplement: Supplementary file 6 — Additional file 6. [file 12864_2023_9619_MOESM6_ESM.xlsx]

## Sheet: dup_gene_paired_all_kaks
Table S1. Ka-Ks calculation of each pair of syntenic P450 paralogs in C. sinensis. S-Sites, number of synonymous sites; N-Sites, number of non-synonymous sites; Ka, non-synonymous substitution rate; Ks, synonymous substitution.
Syntenic paralog pairs	Ka	Ks	Ka/Ks	P-Value(Fisher)	Length	S-Sites	N-Sites	Substitutions	S-Substitutions	N-Substitutions	Divergence-Time	ML-Score
CsP450111&CsP450112	0.0259334	0.0247008	1.0499	0.999953	1359	341.232	1017.77	34	8.22954	25.7705	0.0256239	-1998.02
CsP45083&CsP45084	0.0295721	0.0321533	0.919722	0.707551	1326	332.609	993.391	39	10.4086	28.5914	0.0302196	-1967.05
CsP450137&CsP450138	0.100754	0.278576	0.361675	5.17782e-09	1014	214.005	799.995	123	52.2956	70.7044	0.138283	-1819.66
CsP450262&CsP450263	6.01675e-06	0.00601675	0.001	0	1542	348.157	1193.84	2	1.99317	0.00683464	0.00136314	-2097.03
CsP45079&CsP45080	0.00195807	0.0167117	0.117167	0.00284054	1536	433.837	1102.16	9	6.93554	2.06446	0.00612516	-2131.24
CsP450123&CsP450124	0.0775027	0.227814	0.340201	2.02041e-12	1524	390.412	1133.59	154	77.4727	76.5273	0.116009	-2676.18
CsP450221&CsP450222	0.259428	1.28441	0.201981	5.14242e-95	1413	337.985	1075.01	422	256.936	165.064	0.504601	-3084.33
CsP450224&CsP450225	0.0405217	0.050529	0.801949	0.418882	1338	309.625	1028.37	55	15.0127	39.9873	0.0428374	-2049.41
CsP450215&CsP450216	0.0255167	0.0967068	0.263856	5.76024e-08	1566	389.131	1176.87	62	34.4829	27.5171	0.0432065	-2404.32
CsP450239&CsP450240	0.00268155	0.00316996	0.845925	0.272149	1443	373.503	1069.5	4	1.16882	2.83118	0.00280797	-1986.01
CsP450190&CsP450191	0.353257	3.56835	0.0989974	0	789	158.714	630.286	318	228.262	89.7385	1	-1812.87
CsP450203&CsP450204	0.0248856	0.0364479	0.682771	0.209626	1518	406.853	1111.15	41	14.3121	26.6879	0.0279845	-2281.34
CsP450211&CsP450212	0.00647012	0.0235777	0.274417	0.00495027	1452	373.604	1078.4	15	8.37009	6.62991	0.010872	-2037.79
CsP450174&CsP450175	0.0920061	0.296303	0.310513	2.50484e-12	1164	250.716	913.284	134	62.8781	71.1219	0.13601	-2036.88
CsP450173&CsP450174	0.0185489	0.0348451	0.532324	0.0675931	1509	380.061	1128.94	33	12.7846	20.2154	0.0226533	-2233.88
CsP450191&CsP450192	0.00402641	0.0271781	0.148149	7.92598e-05	1464	436.812	1027.19	15	11.1245	3.87554	0.0109342	-2076.39
CsP45080&CsP45081	0.0489245	0.33261	0.147093	6.21135e-34	1536	391.301	1144.7	150	104.873	45.1269	0.121194	-2640.38
CsP45062&CsP45063	0.137096	0.313867	0.436796	2.4624e-10	1428	345.612	1082.39	215	90.7956	124.204	0.179879	-2660.81
CsP45085&CsP45086	0.361701	1.56922	0.230497	3.33397e-120	1518	371.219	1146.78	547	319.498	227.502	0.656994	-3502.25
CsP450247&CsP450248	0.0840834	0.430839	0.195162	6.27357e-38	1521	393.207	1127.79	211	135.277	75.7229	0.173726	-2827.25
CsP450268&CsP450269	NA	NA	NA	NA	1389	347.317	1041.68	0	NA	NA	NA	-1856.31
CsP45066&CsP45067	0.0927078	0.361796	0.256243	4.6166e-21	1383	279.233	1103.77	173	85.946	87.054	0.147038	-2476.07
CsP450175&CsP450176	0.125304	0.512214	0.244633	3.49853e-26	1164	250.09	913.91	186	98.2065	87.7935	0.208433	-2173.87
CsP450133&CsP450134	0.0983664	0.147754	0.665743	0.0517477	999	252.852	746.148	100	33.7319	66.2681	0.110867	-1758.96
CsP450164&CsP450165	0.000859472	0.00294552	0.291789	0.306094	1599	301.37	1297.63	2	0.886376	1.11362	0.00125264	-2120.55
CsP45040&CsP45041	0.00188716	3.77431e-05	50	0.388137	1458	383.775	1074.23	2	0.0141889	1.98581	0.00140035	-1982.95
CsP45039&CsP45040	0.028959	0.0408265	0.709319	0.229615	1458	388.561	1069.44	45	15.2425	29.7575	0.0321218	-2212.75
CsP450109&CsP450110	0.245632	1.58327	0.155142	1.09206e-137	1509	330.589	1178.41	439	282.676	156.324	0.53868	-3237.22
CsP450182&CsP450183	0.132708	0.158816	0.835606	0.269346	1353	290.929	1062.07	168	41.4766	126.523	0.138322	-2462.78
CsP450185&CsP450186	0.0925929	0.326761	0.283366	3.96097e-20	1482	365.727	1116.27	185	99.2017	85.7983	0.150381	-2638.39
CsP45057&CsP45058	0.0937171	0.367172	0.255241	1.09848e-24	1512	339.476	1172.52	194	103.105	90.8952	0.155113	-2717.19
CsP450156&CsP450157	0.00107291	0.0137016	0.0783056	0.00258	1551	347.545	1203.45	6	4.72013	1.27987	0.00390272	-2074.85
CsP450193&CsP450194	0.0156616	0.0359193	0.436022	0.0184289	1530	380.102	1149.9	31	13.3674	17.6326	0.0206943	-2195.07
CsP45020&CsP45021	0.0722022	0.0598611	1.20616	0.5129	1260	328.466	931.534	81	18.3229	62.6771	0.0689851	-2018.51
CsP450241&CsP450242	0.000940381	0.00545664	0.172337	0.135742	1524	373.187	1150.81	3	1.95894	1.04106	0.00204629	-2086.74
CsP45060&CsP45061	0.136626	0.30795	0.443664	2.3424e-09	1272	337.535	934.465	190	85.2674	104.733	0.182088	-2408.83
CsP45061&CsP45062	0.0210234	0.0345699	0.608143	0.112445	1497	374.262	1122.74	35	12.3922	22.6078	0.0244102	-2227.15
